# Supplementary material for: A Natural Mutation Involving both Pathogenicity and Perithecium Formation in the Fusarium graminearum Species Complex
Source: G3 (Bethesda). 2016 Sep 27;6(12):3883–92. doi: 10.1534/g3.116.033951 (PMC5144959; doi:10.1534/g3.116.033951)
Supplement: Supplemental Material [file supp_g3.116.033951_TableS1.xls]

## Sheet: TableS1
Table S1: Primers used in this study
Marker	Primer sequence (5'- -3')				FGSG	Length (bp)a	Locusa		Reference
	Forward		Reverse
VNHK1041	HK1041	TTGTGGGAACAACATCAAAGA	HK1042	ATTCATGAACCATGACCCGT		257	Chromosome 1	Supercontig 1: 775177-775433 +
VNHK909	HK909	ATGGAAATTTGATACCCCCTT	HK910	TTGTTCCCTCCAGTACTCGTT		245		Supercontig 1: 1737100-1737344 +
VNHK1043	HK1043	ACAGGCATCCAAGGACATTT	HK1044	GTTTGATGGCGCATTCAAAG		286		Supercontig 1: 3423437-3423722 +
VNHK911	HK911	CGGCCCATTTCCTACTATTCA	HK912	ATAGACAGAGAGGTGCATCGC		240		Supercontig 1: 4292181-4292420 +
VNHK1045	HK1045	TACCGCCAGCCTTTTCAAT	HK1046	TCCTGTGAGACGTTGGACTTT		233		Supercontig 1: 4589423-4589655 +
VNHK913	HK913	GCAGGACCTGGATGATGAA	HK914	ATGTGTGCAGCCATGAGATT		234		Supercontig 1: 4723620-4723853 +
VNHK915	HK915	TTGTTCGCTAGTTACACGACG	HK916	GAAGGCCTCGAAAAACAAGA		256		Supercontig 1: 4864810-4865065 +
VNHK917	HK917	ATCTCCCAAGCTGGCTAATT	HK918	AGAACCGGCAAAGTTCGATT		234		Supercontig 1: 5213633-5213866 +
VNHK957	HK957	TCCGAAGGTAGAAGCGTTGT	HK958	TCAAGCCCATCTATGCTGTT		298		Supercontig 1: 5599468-5599765 +
VNHK919	HK919	AAAGGATCCTCTTTTGGTCG	HK920	AACATCGTCTCCCTCTATCCA		332		Supercontig 1: 6156319-6156650 +
VNHK921	HK921	AATCCGTCACCGGTATGTGTC	HK922	GCTTGGCGCCCTATGTTATAT		225		Supercontig 1: 6562221-6562445 +
VNHK923	HK923	TGGATGAGGTTGTGTTTTGG	HK924	AAGAAGAGGCGACGAAGAAGA		234		Supercontig 1: 6641392-6641626 +
VNHK961	HK961	CAACACAGTAGAGTTGGCACG	HK962	AGCATTCCATTCGCCAGTT		259		Supercontig 1: 7730983-7731241 +
VNHK1001	HK1001	TAACGTATAGTCCGGGAATGC	HK1002	GCTGTTCATAAAGGCCGATT		250		Supercontig 7: 564477-564726 +
VNHK1003	HK1003	ATCATATAGCACAGAACGGCG	HK1004	TTACTCCAGCTTCACCGCAT		319		Supercontig 7: 2019941-2020259 +
VNHK971	HK971	TGATGAACCTGATCCTGACGA	HK972	TGGTGACAGTCAAAGTGGAAG		226	Chromosome 2	Supercontig 2: 340907-341132 -
VNHK965	HK965	GAGATGGCAACATTATTTGCA	HK966	ATTGGCAGCAGGGCTTGATT		252		Supercontig 2: 3745293-3745544 -
VNHK1049	HK1049	TATGGCATGCTGTGTAGCTTC	HK1050	AAGTCTTGGAAATTGCGAGTG		343		Supercontig 2: 5086514-5086856 -
HS296/ClaI	HS296	GATGTAAGCGTTGGGAGGTCG (O'Donnell et al 2004 M21-4)	HS297	ATGAGCACCCTTATGTTGATG (O'Donnell et al 2004 M21-1)	08893	451		Supercontig 5: 256737-257187 -
VNHK995	HK995	TACATATCCATTGGCGCCCAT	HK996	TGGTAGGCCACGCTCAAGAA		333		Supercontig 5: 621516-621848 -
VNHK1069	HK1069	ATGAGCGGTACAATTCGCCT	HK1070	TCAGCAACTTTGCTCACTCGT		228		Supercontig 5: 1769110-1769337 -
VNHK1059	HK1059	AAGACTGGTCAGCAGTAGGGA	HK1060	TGAGAGCGAGACTGAGCATGA		248	Chromosome 3	Supercontig 3: 167843-168090 +
VNHK973	HK973	TCCCTTAGACATTGTTGCGGT	HK974	TGAACAGATTGGAAAGAACGA		255		Supercontig 3: 399637-399891 +
VNHK977	HK977	AAACGTAAACGGATCAACGG	HK978	AGATTCGCAACTTTGTGCTG		210		Supercontig 3: 1433837-1434045 +
VNHK981	HK981	ACAACCTGATTTCTCTGCTCC	HK982	TTGACGAAGAACCTGTCGAA		222		Supercontig 3: 3042196-3042417 +
VNHK983	HK983	GAGGGCGAATCGAATGATAGA	HK984	GCATCCCAAATCTAAGCCAA		217		Supercontig 3: 3989040-3989256 +
VNHK985	HK985	AATCTTTTCACCGCTCACCG	HK986	AGATGGTCTAGGGCGATGATG		241		Supercontig 3: 4904185-4904425 +
VNHK1063	HK1063	TAGTCGCGCAAAGTGTTCAA	HK1064	ACGCCCATAAATGAGTGCAT		219	Chromosome 4	Supercontig 4: 292201-292419 +
VNHK987	HK987	GGATGACCACTAGATCGTGGA	HK988	TTACTTGCTCGGCGTTGGAT		212		Supercontig 4: 688148-688359 +
VNHK1065	HK1065	GCATTGGCCTTGGTTTTGTT	HK1066	TCCTTCTGACTCCGATCGATA		221		Supercontig 4: 970803-971023 +
VNHK1067	HK1067	TCACGACTTGGTGCTTCTTCT	HK1068	TTCCTGGGTGTCATCTCCAAA		257		Supercontig 4: 2214087-2214343 +
VNHK1073	HK1073	TATGATGCAGCGAATGCAAC	HK1074	TAGAGACCTGGCCCATACCA		221		Supercontig 6: 2246194-2246414 +
VNHK1071	HK1071	ATCATGTGTTGTGCTTGGGTT	HK1072	ATATGGGTGAGCAGAAGCAA		327		Supercontig 6: 1497263-1497589 +
HS355/MseI	HS355	CCTGACGGAACCTTTGAAGAT	HS356	ATACAATCCCAGCAACCCCAT	02875	975	Chromosome 2	Supercontig 2: 5153442-5154416 +
HS353/HaeIII	HS353	TACTGACTGGGCGTTTCCT	HS354	TTGTTCTGCGGCATCCAT	02835	1071		Supercontig 2: 5252954-5254024 +
HS359/HinfI	HS359	ATATTACGCCACCGCCAAA	HS360	TCAGTCCTTTTTCTCGCGAA	02819	1352		Supercontig 2: 5295151-5296502 +
HS365/EcoRV	HS365	AGACCCCAAGAGTTCTTCTCA	HS366	TTTCAGGGCCATCTCAAACT	02815	1128		Supercontig 2: 5308110-5309237 +
HS369/HhaI	HS369	ATGGCCGACATATCATTCGA	HS370	GCCCCTGATCTCGAGACATAA	02814	1274		Supercontig 2: 5310258-5311531 -
HS371/TaqI	HS371	AGGTAACGGGCGGATATATT	HS372	TGCCATTGTTTTGGTGTGGA	12575	634		Supercontig 2: 5315515-5316148 -
HS373/HaeIII	HS373	TGTCTCACGCAAAGGATACCA	HS374	AAGGTCAGTCTCGGAGTCACG	02813	497		Supercontig 2: 5318388-5318884 +
HS361/HincII	HS361	TCGGCAGTACCATCCTCTGA	HS362	TATTCTGCAGCCTTCTCCGCT	02812	1178		Supercontig 2: 5319547-5320724 -
HS351/MspA1I	HS351	ATGGATCCCTCTTTGACGC	HS352	TTATGCGCTGGTGCTAAAGT	02804	1287		Supercontig 2: 5341910-5343196 +
HS367/AvaI	HS367	CGAGGTGACCAAGAGCACATA	HS368	ATCCGTCGGTGACATTGATCT	02801	1506		Supercontig 2: 5355821-5357326 +
HS375/DdeI	HS375	TCTCCTTGTCTCGAGGCATT	HS376	TTGATGTCGTCGCAAGCTG	02800	1498		Supercontig 2: 5359903-5361400 -
HS377/AlwNI	HS377	TGACGCCCAATGCCTGTA	HS378	TGCGGGAAACAGGAACATT	02799	1464		Supercontig 2: 5364554-5366017 -
HS363/AvaI	HS363	TGGATCGTCGAACTTACGAA	HS364	CTATGCGAATGGTTCCCG	02798	1548		Supercontig 2: 5369221-5370768 -
HS357/HaeIII	HS357	ATGGCGGGCATACAACCA	HS358	TAGCAGCATATCAAGTCGAGG	02792	1097		Supercontig 2: 5386468-5387564 +
HS349/DdeI	HS349	ATGGCTCCTTCGACCTTCAAA	HS350	AAAGCCGAAATCGATACCGA	08941	1141	Chromosome 2	Supercontig 5: 46325-47465 -
HS347/HaeIII	HS347	CTTCATCTCCGCTTCATCGT	HS348	GGCAAAGCATCTTTGATGCA	08914	1194		Supercontig 5: 160940-162133 +
HS296/ClaI	listed above		listed above		listed above
HS310/HaeIII	HS310	ATGAACGCCCTTCAGCAAAA	HS311	TGTTATCGAAGAGAGGGCATC	08819	700		Supercontig 5: 491824-492523 +
HS308/HinfI	HS308	GCCACGACATTACCATTACCA	HS309	TAAAGAATCGCACATCGCGG	08817	1193		Supercontig 5: 502854-504046 +
	HS383	atgcggccgcAGTCGGGAGTTGGGGTGGAA	HS384	atgcggccgcACGGGTAGCTGAGAGCAAAC	02814	3692		Supercontig 2: 5309154-5312845 +
	HS446	atgcggccgcTAGGTTTTGGCTTTGGCTGT	HS447	atgcggccgcTGGTATCCTTTGCGTGAGACA	12575	3951		Supercontig 2: 5314458-5318408 +
	HS448	atgcggccgcTTCCCTGCAACGATCAACTA	HS449	atgcggccgcGAAGGCTATTACGGCCTTTG	02813	3516		Supercontig 2: 5316081-5319596 +
	HS444	atgcggccgcCGTGACTCCGAGACTGACCTT	HS445	atgcggccgcAATTGTGCGGACAGCTTGAA	02812	3028		Supercontig 2: 5318864-5321891 +
	HS442	atgcggccgcTGGCAGGTCAGAGGATGGTA	HS443	atgcggccgcTCATTTGAGACACTGCGTCA	02811	3882		Supercontig 2: 5320698-5324579 +
	HS450	atgcggccgcAATCTCGGCATCAAGGGGT	HS451	atgcggccgcGTCCATTCCTGGGAATCTT	02810	2813		Supercontig 2: 5324179-5326991 +
	HS458	atgcggccgcAATAAGGCTCAGCCTCGTGAA	HS459	atgcggccgcTTTGGGTCGAACCCCTTG	02809	3058		Supercontig 2: 5325640-5328697 +
	HS460	atgcggccgcACGAGGATGAGCTTTCCAAGA	HS461	atgcggccgcACGGCAAGACGCTTAAGGATT	02808	2254		Supercontig 2: 5327893-5330146 +
	HS462	atgcggccgcGATGGCGATGATCAAGAAGA	HS463	atgcggccgcGGATTCGGGGTTCACAGACA	02807	6468		Supercontig 2: 5329444-5335911 +
	HS464	atgcggccgcATCCCCGTGGTAATTCTGCA	HS465	atgcggccgcATCCGACAAGAACTGCCGTT	02806	5300		Supercontig 2: 5332168-5337467 +
	HS466	atgcggccgcTTGCGAGCGAACGTCGTTA	HS467	atgcggccgcGGTGATTGCTTAGAAGCCGTA	02805	5542		Supercontig 2: 5336457-5341998 +
	HS440	atgcggccgcACAACCGATCTCAGAGTCCAT	HS441	atgcggccgcAAGCAAGCATCTCATTACCCT	02804	4406		Supercontig 2: 5341027-5345432 +
	HS468	atgcggccgcACTACTTTAGCACCAGCGCAT	HS469	atgcggccgcAGGAACGATAGGAGATCACCA	12576	3984		Supercontig 2: 5343174-5347157 +
	HS381	atgcggccgcCCGGATGCTTTCCTCTCAC	HS382	atgcggccgcGACGAGTAGTCTCAGTGCC	02803	4682		Supercontig 2: 5348579-5353260 +
	HS476	atgcggccgcGCTGAAAATCCAGGTGCTGTA	HS477	atgcggccgcTTGAGCTGTTGGACAGTCGAT	02802	2744		Supercontig 2: 5352445-5355188 +
	HS379	atgcggccgcTATCCCGCTATCGCGAGATG	HS380	atgcggccgcGAGAAGCAAGGAGTAGGCGAG	02801	4284		Supercontig 2: 5353631-5357912 +
	HS484	atgcggccgcTTCAAGCTGTCCGCACAATT	HS451	listed above	02811+02810	5120		Supercontig 2: 5321872-5326991 +
	HS484	listed above	HS485	atgcggccgcTCTTGGAAAGCTCATCCTCGT	02811+02810+02809	6042		Supercontig 2: 5321872-5327913 +
	HS512	TTACAGCATTACAAGTCTCC
	HS513	CAAGCGGGGAGTGAGTGAGA
	HS514	TACTCTAGGCCAAACTTCAG
	HS515	ACCTTTCCCTATGGCATGCA
	HS516	CCCGAACAACGTCGTCGTCT
	HS708	ggctcgagTGATATTGAAGGAGCATTTTTT	HS709	aaccgcggTGGTTCCCGGTCGGCATCTACT					Hygromycine casset in pCB1003
	HS729	ATGTTCATTGCTTCACGAGG	HS730	TGGGCCAGTATGTACGGTTT					region in 02810 (this region is replaced with hygromycine casst in pCR402810dis)
	HS601	GAGTTGAAGCAGTTGGTCTC	HS602	ACACAGCGACAATCCAAGTT					region in 02810 (this region includes 56 base-intron)
a Length and locus are based on the whole genome sequence of F. graminearum s. str. PH1.
